# Supplementary material for: Wars2 is a determinant of angiogenesis
Source: Nat Commun. 2016 Jul 8;7:12061. doi: 10.1038/ncomms12061 (PMC4941120; doi:10.1038/ncomms12061)
Supplement: Supplementary Data 1 — Wars2(L53F) mutation across inbred rat strains [file ncomms12061-s2.xls]

## Sheet: Sheet1
Wars2(L53F) mutation across inbred rat strains
SNPID	Chr	Pos
2_193866385_C/T	2	193866385
strain	comment	genotype	Amino acid
BBDP	homRef	C/C	L
BN.Lx	homRef	C/C	L
EVE	homRef	C/C	L
F344/Ncrl	homRef	C/C	L
LE/Stm	homRef	C/C	L
LEW	homRef	C/C	L
LEW/NcrlBR	homRef	C/C	L
LL	homRef	C/C	L
MHS	homRef	C/C	L
MNS	homRef	C/C	L
SBN	homRef	C/C	L
SR/Jr	homRef	C/C	L
WAG	homRef	C/C	L
ACI	homVar	T/T	F
FHH	homVar	T/T	F
FHL	homVar	T/T	F
GK	homVar	T/T	F
LH	homVar	T/T	F
LN	homVar	T/T	F
SBH	homVar	T/T	F
SHR	homVar	T/T	F
SHR/NHsd	homVar	T/T	F
SHRSP/Gla	homVar	T/T	F
SS/Jr	homVar	T/T	F
SS_JRHSDMCWI	homVar	T/T	F
WKY	homVar	T/T	F
WKY/Gla	homVar	T/T	F
WKY_NHSD	homVar	T/T	F
