# Supplementary material for: Wars2 is a determinant of angiogenesis
Source: Nat Commun. 2016 Jul 8;7:12061. doi: 10.1038/ncomms12061 (PMC4941120; doi:10.1038/ncomms12061)
Supplement: Supplementary Data 2 — Top 20 transcripts most significantly correlated with WARS2 expression (top 10 +ve; top 10 -ve) [file ncomms12061-s3.xlsx]

## Sheet: WARS2_top20_xls.txt
Top 20 transcripts most significantly correlated with WARS2 expression (top 10 +ve; top 10 -ve)
Gene	r	P	fdr	bonferroni
COX15	0.574892	1.92557e-12	3.24382e-08	3.24382e-08
COX11	0.550146	2.5107e-11	1.05738e-07	4.22953e-07
SLC30A9	0.537155	8.90519e-11	1.65735e-07	1.50017e-06
AUH	0.53358	1.24988e-10	1.91414e-07	2.10556e-06
MUT	0.5306	1.65312e-10	2.16852e-07	2.78484e-06
LANCL1	0.528402	2.02805e-10	2.21038e-07	3.41645e-06
ANKRD33B	0.527412	2.2227e-10	2.21038e-07	3.74436e-06
IMMT	0.527374	2.23058e-10	2.21038e-07	3.75764e-06
OXCT1	0.523713	3.12201e-10	2.92185e-07	5.25933e-06
SOX6	0.52296	3.34387e-10	2.96478e-07	5.63308e-06
LPAR2	-0.519788	4.45715e-10	3.26457e-07	7.50851e-06
MYD88	-0.520093	4.33639e-10	3.26457e-07	7.30508e-06
NCF4	-0.521674	3.75847e-10	3.16576e-07	6.33152e-06
NLGN2	-0.529458	1.83869e-10	2.21038e-07	3.09746e-06
IMPDH1	-0.530469	1.67344e-10	2.16852e-07	2.81908e-06
PRKCD	-0.536108	9.83822e-11	1.65735e-07	1.65735e-06
RCN1	-0.54	6.77987e-11	1.42767e-07	1.14214e-06
LPCAT1	-0.541418	5.91249e-11	1.42288e-07	9.96019e-07
RGS19	-0.544467	4.39591e-11	1.24183e-07	7.40534e-07
DUSP23	-0.563087	6.73106e-12	5.66957e-08	1.13391e-07
